# Supplementary material for: HMGB1-dependent signaling in the regulation of mast cell activity during inflammation
Source: Front Immunol. 2025 Oct 3;16:1643427. doi: 10.3389/fimmu.2025.1643427 (PMC12531030; doi:10.3389/fimmu.2025.1643427)
Supplement: Supplementary file 1 [file DataSheet1.zip]

Archive with 3 entries (3 files):
- Table 3.DOCX
- Table 2.DOCX
- Table 1.DOCX
